# Supplementary material for: Dietary Patterns as Characterized by Food Processing Levels and Their Association with the Health Outcomes of Rural Women in East Africa
Source: Nutrients. 2021 Aug 20;13(8):2866. doi: 10.3390/nu13082866 (PMC8399242; doi:10.3390/nu13082866)
Supplement: Supplementary file 1 [file nutrients-13-02866-s001.zip]

Archive with 1 entries (1 files):
- nutrients-1335340-supplementary.pdf
